# Supplementary material for: Identification and characterization of a galacturonic acid transporter from Neurospora crassa and its application for Saccharomyces cerevisiae fermentation processes
Source: Biotechnol Biofuels. 2014 Feb 6;7:20. doi: 10.1186/1754-6834-7-20 (PMC3933009; doi:10.1186/1754-6834-7-20)
Supplement: Additional file 4: Table S1 — Codon optimized sequences. [file 1754-6834-7-20-S4.xlsx]

## Sheet: Sheet1
		Table S1 Primers used in qRT-PCR experiments
		gene	forward primer	reverse primer
		actin (NCU04173)	TGATCTTACCGACTACCT	CAGAGCTTCTCCTTGATG
		gh28-2 (NCU06961)	cagccattgtcggaagacagt	gtcggcaacgtcatcagtgt
		gat-1 (NCU00988)	GTCTTTCGGCTGGGATTCC	TCGTGTTTAAAGGGTTCGAGTTC
		NCU01132	GCGAGGCAAGATGGTCATG	CGAGGTCAATCCAGTAACTCAACA
		NCU01231	CGTACTTAGAGCGAAGGAAATGG	GCCGGCCTTCATAATGATACTG
